# Supplementary material for: Transcription and Metabolism Pathways of Anthocyanin in Purple Shamrock (Oxalis triangularis A.St.-Hil.)
Source: Metabolites. 2022 Dec 19;12(12):1290. doi: 10.3390/metabo12121290 (PMC9784199; doi:10.3390/metabo12121290)
Supplement: Supplementary file 1 [file metabolites-12-01290-s001.zip]

Archive with 3 entries (3 files):
- Supplementary data.pdf
- Supporting Information 1.xlsx
- Supporting Information 2.xlsx
