# Supplementary material for: Transcription and Metabolism Pathways of Anthocyanin in Purple Shamrock (Oxalis triangularis A.St.-Hil.)
Source: Metabolites. 2022 Dec 19;12(12):1290. doi: 10.3390/metabo12121290 (PMC9784199; doi:10.3390/metabo12121290)
Supplement: Supplementary file 1 [file metabolites-12-01290-s001.zip › Supporting Information 1.xlsx]

## Sheet: Sheet1
ID	GENE	Purple_readcount	Green_readcount	log2FoldChange
Cluster-25934.30105	MYB113	553.743	0.301962	10.732
Cluster-25934.39305	TT8	988.735	203.658	2.279
Cluster-25934.8332	TTG1	NA	NA	NA
Cluster-25934.14320	TTG2	763.923	1832.59	-1.2623
Cluster-25934.15690	GL3	454.789	1091.47	-1.2626
Cluster-16346.0	CPC	10.7663	37.5864	-1.8071
Cluster-25934.30456	PAL	6130.73	908.818	2.7538
Cluster-26821.1	CHS	300.358	10.9005	4.7861
Cluster-25934.40561	CHI	826.383	3.77717	7.7301
Cluster-25934.25372	F3H	6807.72	2600.39	1.3885
Cluster-25934.29085	F3'5'H	8405.15	1413.92	2.5716
Cluster-25934.31737	ANS	6973.02	2440.63	1.5145
Cluster-25934.52678	UFGT	438.708	116.219	1.9156
