# Supplementary material for: Transcription and Metabolism Pathways of Anthocyanin in Purple Shamrock (Oxalis triangularis A.St.-Hil.)
Source: Metabolites. 2022 Dec 19;12(12):1290. doi: 10.3390/metabo12121290 (PMC9784199; doi:10.3390/metabo12121290)
Supplement: Supplementary file 1 [file metabolites-12-01290-s001.zip › Supporting Information 2.xlsx]

## Sheet: Sheet1
gene_id	Purple_readcount	Green_readcount	log2FoldChange	pval	padj	Gene Length	NR GI	NR ID	NR Score	NR Evalue	NR Description	NT GI	NT ID	NT Score	NT Evalue	NT Description	KO ID	KO Name	KO Description	Http Link	Swissprot ID	Swissprot Score	Swissprot Evalue	Swissprot Description	PFAM ID	PFAM description	Gene Ontology Biological Pathway	BP Description	Gene Ontology Molecular Function	MF Description	Gene Ontology Cellular Component	CC Description	KOG ID	KOG Description
Cluster-25934.14625	278.349	0	10.703	7.56e-18	9.89e-17	795	720030474	XP_010265527.1	612	6.2e-61	PREDICTED: shikimate O-hydroxycinnamoyltransferase-like [Nelumbo nucifera]	--	--	--	--	--	K13065	E2.3.1.133, HCT	shikimate O-hydroxycinnamoyltransferase	http://www.genome.jp/dbget-bin/www_bget?ko:K13065	Q8GSM7	562	1.5e-56	Shikimate O-hydroxycinnamoyltransferase OS=Nicotiana tabacum OX=4097 GN=HST PE=1 SV=1	PF02458	Transferase family	--	--	GO:0016747	transferase activity, transferring acyl groups other than amino-acyl groups	--	--	--	--
Cluster-25934.17914	74.3923	0	8.7987	4.64e-12	2.5e-11	1580	1219056253	XP_021753852.1	368	2.4e-32	leucoanthocyanidin dioxygenase-like [Chenopodium quinoa]	KF929413.1	KF929413	188	6.88e-92	Mangifera indica anthocyanidin synthase (ans) mRNA, complete cds	K05277	E1.14.11.19	leucoanthocyanidin dioxygenase	http://www.genome.jp/dbget-bin/www_bget?ko:K05277	P51093	343	7.4e-31	Leucoanthocyanidin dioxygenase OS=Vitis vinifera OX=29760 PE=2 SV=1	PF03171	2OG-Fe(II) oxygenase superfamily	GO:0055114	oxidation-reduction process	GO:0016491	oxidoreductase activity	--	--	--	--
Cluster-25934.27977	1680.88	4.53484	8.5331	6.8e-41	7.15e-39	957	314910746	ADT63064.1	393	1.9e-35	flavones 3-hydroxylase [Fagopyrum esculentum]	KJ463622.1	KJ463622	82	3.46e-33	Viola x wittrockiana flavanone 3-hydroxylase (F3H) mRNA, complete cds	K00475	E1.14.11.9	naringenin 3-dioxygenase	http://www.genome.jp/dbget-bin/www_bget?ko:K00475	P41090	381	1.7e-35	Naringenin,2-oxoglutarate 3-dioxygenase OS=Vitis vinifera OX=29760 GN=F3H PE=2 SV=1	--	--	--	--	--	--	--	--	--	--
Cluster-25934.44714	45.1461	0	8.0776	8.87e-08	2.73e-07	951	527202703	EPS69395.1	340	2.6e-29	root-specific chalcone synthase, partial [Genlisea aurea]	--	--	--	--	--	K00660	CHS	chalcone synthase	http://www.genome.jp/dbget-bin/www_bget?ko:K00660	P51082	323	9.2e-29	Chalcone synthase 1B OS=Pisum sativum OX=3888 GN=CHS-1B PE=3 SV=1	--	--	--	--	--	--	--	--	--	--
Cluster-22322.0	317.825	1.20785	8.038	7.74e-19	1.17e-17	1389	381392349	AFG28175.1	1246	3.3e-134	putative anthocyanidin reductase [Vitis bellula]	XM_010253129.2	XM_010253129	67	1.11e-24	PREDICTED: Nelumbo nucifera anthocyanidin reductase-like (LOC104593362), mRNA	K08695	ANR	anthocyanidin reductase	http://www.genome.jp/dbget-bin/www_bget?ko:K08695	D7U6G6	1246	1.3e-135	Anthocyanidin reductase ((2S)-flavan-3-ol-forming) OS=Vitis vinifera OX=29760 GN=ANR PE=3 SV=1	PF01370//PF01073	NAD dependent epimerase/dehydratase family//3-beta hydroxysteroid dehydrogenase/isomerase family	GO:0008207//GO:0055114//GO:0008210//GO:0006694//GO:0008209	C21-steroid hormone metabolic process//oxidation-reduction process//estrogen metabolic process//steroid biosynthetic process//androgen metabolic process	GO:0016616//GO:0003854//GO:0050662//GO:0003824	oxidoreductase activity, acting on the CH-OH group of donors, NAD or NADP as acceptor//3-beta-hydroxy-delta5-steroid dehydrogenase activity//obsolete coenzyme binding//catalytic activity	--	--	--	--
Cluster-25934.3002	33.7341	0	7.6581	1.01e-08	3.5e-08	1141	1216308600	XP_021596477.1	726	5.4e-74	probable caffeoyl-CoA O-methyltransferase At4g26220 [Manihot esculenta]	XM_018126532.1	XM_018126532	143	5.11e-67	PREDICTED: Theobroma cacao probable caffeoyl-CoA O-methyltransferase At4g26220 (LOC18588443), transcript variant X2, mRNA	K00588	E2.1.1.104	caffeoyl-CoA O-methyltransferase	http://www.genome.jp/dbget-bin/www_bget?ko:K00588	Q9C5D7	613	2.6e-62	Probable caffeoyl-CoA O-methyltransferase At4g26220 OS=Arabidopsis thaliana OX=3702 GN=At4g26220 PE=2 SV=1	PF04989//PF01596	Cephalosporin hydroxylase//O-methyltransferase	GO:0008610	lipid biosynthetic process	GO:0008171//GO:0008168	O-methyltransferase activity//methyltransferase activity	--	--	KOG1663	O-methyltransferase
Cluster-21434.0	25.2789	0	7.2392	1.09e-07	3.33e-07	1000	923478415	ALB35017.1	1070	6.1e-114	flavanone-3-hydroxylase [Hibiscus sabdariffa]	FJ554630.1	FJ554630	221	1.95e-110	Rubus occidentalis flavanone-3-hydroxylase mRNA, complete cds	K00475	E1.14.11.9	naringenin 3-dioxygenase	http://www.genome.jp/dbget-bin/www_bget?ko:K00475	Q07353	1022	8.6e-110	Naringenin,2-oxoglutarate 3-dioxygenase (Fragment) OS=Petunia hybrida OX=4102 GN=AN3 PE=1 SV=1	PF03171	2OG-Fe(II) oxygenase superfamily	GO:0055114	oxidation-reduction process	GO:0016491	oxidoreductase activity	--	--	--	--
Cluster-25934.19143	812.957	6.24952	7.0132	5.71e-30	2.83e-28	346	544584040	AGW24283.1	553	1.9e-54	chalcone synthase [Melastoma malabathricum]	JQ627646.1	JQ627646	97	5.4e-42	Lonicera japonica chalcone synthase (chs) mRNA, complete cds	K00660	CHS	chalcone synthase	http://www.genome.jp/dbget-bin/www_bget?ko:K00660	Q43188	551	1.2e-55	Chalcone synthase 2 OS=Solanum tuberosum OX=4113 GN=CHS2 PE=2 SV=1	--	--	--	--	--	--	--	--	--	--
Cluster-25934.14628	14.7216	0	6.4641	1.79e-05	4.23e-05	420	1035923086	OAY52675.1	263	9.7e-21	hypothetical protein MANES_04G101700 [Manihot esculenta]	--	--	--	--	--	K13065	E2.3.1.133, HCT	shikimate O-hydroxycinnamoyltransferase	http://www.genome.jp/dbget-bin/www_bget?ko:K13065	Q9FI78	249	1.6e-20	Shikimate O-hydroxycinnamoyltransferase OS=Arabidopsis thaliana OX=3702 GN=HST PE=1 SV=1	PF02458//PF08117	Transferase family//Ptu family	GO:0006810//GO:0009405	transport//pathogenesis	GO:0019855//GO:0016747	calcium channel inhibitor activity//transferase activity, transferring acyl groups other than amino-acyl groups	GO:0005576	extracellular region	--	--
Cluster-25934.29389	639.489	8.80403	6.1584	1.85e-48	3.09e-46	1725	222478415	ACM62742.1	929	2.4e-97	chalcone synthase [Garcinia mangostana]	--	--	--	--	--	K00660	CHS	chalcone synthase	http://www.genome.jp/dbget-bin/www_bget?ko:K00660	P16107	906	4.2e-96	Chalcone synthase OS=Petroselinum crispum OX=4043 GN=CHS PE=3 SV=1	PF08392//PF08545	FAE1/Type III polyketide synthase-like protein//3-Oxoacyl-[acyl-carrier-protein (ACP)] synthase III	GO:0006633//GO:0042967	fatty acid biosynthetic process//obsolete acyl-carrier-protein biosynthetic process	GO:0004315//GO:0016747	3-oxoacyl-[acyl-carrier-protein] synthase activity//transferase activity, transferring acyl groups other than amino-acyl groups	GO:0005835//GO:0016020	fatty acid synthase complex//membrane	--	--
Cluster-9781.0	100.296	1.55165	6.0395	1.11e-09	4.33e-09	1186	1130833295	GAV84099.1	1393	2.5e-151	2OG-FeII_Oxy domain-containing protein/DIOX_N domain-containing protein [Cephalotus follicularis]	KY865606.1	KY865606	132	6.93e-61	Lotus sessilifolius clone DN39800_c0_g1 FLS mRNA, partial cds	K05278	FLS	flavonol synthase	http://www.genome.jp/dbget-bin/www_bget?ko:K05278	Q9M547	1254	1.3e-136	Flavonol synthase/flavanone 3-hydroxylase OS=Eustoma exaltatum subsp. russellianum OX=52518 GN=FLS PE=2 SV=1	PF03171	2OG-Fe(II) oxygenase superfamily	GO:0055114	oxidation-reduction process	GO:0016491	oxidoreductase activity	--	--	--	--
Cluster-25934.28391	70.8219	1.60831	5.5323	1.18e-11	6.01e-11	638	1347713658	PPS10527.1	224	4.9e-16	hypothetical protein GOBAR_AA10110 [Gossypium barbadense]	XM_027319806.1	XM_027319806	36	8.46e-08	PREDICTED: Coffea eugenioides putative caffeoyl-CoA O-methyltransferase At1g67980 (LOC113775074), mRNA	K00588	E2.1.1.104	caffeoyl-CoA O-methyltransferase	http://www.genome.jp/dbget-bin/www_bget?ko:K00588	C7AE94	207	1.7e-15	Flavonoid 3',5'-methyltransferase OS=Vitis vinifera OX=29760 GN=FAOMT PE=1 SV=1	PF01596	O-methyltransferase	--	--	GO:0008171	O-methyltransferase activity	--	--	--	--
Cluster-25934.38995	36.8437	0.905886	5.3457	3.65e-06	9.36e-06	371	1343991923	XP_023877974.1	260	1.9e-20	LOW QUALITY PROTEIN: BAHD acyltransferase At5g47980-like [Quercus suber]	--	--	--	--	--	K13065	E2.3.1.133, HCT	shikimate O-hydroxycinnamoyltransferase	http://www.genome.jp/dbget-bin/www_bget?ko:K13065	O23393	168	3.4e-11	BAHD acyltransferase BIA1 OS=Arabidopsis thaliana OX=3702 GN=BIA1 PE=2 SV=1	PF12643//PF11802//PF02458	MazG-like family//Centromere-associated protein K//Transferase family	GO:0006206//GO:0009143//GO:0006144//GO:0051382	pyrimidine nucleobase metabolic process//nucleoside triphosphate catabolic process//purine nucleobase metabolic process//kinetochore assembly	GO:0047429//GO:0016747	nucleoside-triphosphate diphosphatase activity//transferase activity, transferring acyl groups other than amino-acyl groups	GO:0005634	nucleus	--	--
Cluster-25934.19145	7801.72	221.715	5.137	1.22e-22	3.04e-21	883	724086290	AIY24987.1	1305	3e-141	chalcone synthase 1 [Mangifera indica]	FJ969392.1	FJ969392	377	0	Nicotiana alata chalcone synthase (Chs) mRNA, complete cds	K00660	CHS	chalcone synthase	http://www.genome.jp/dbget-bin/www_bget?ko:K00660	P48387	1304	1.5e-142	Chalcone synthase 2 OS=Camellia sinensis OX=4442 GN=CHS2 PE=2 SV=1	PF08545//PF08392	3-Oxoacyl-[acyl-carrier-protein (ACP)] synthase III//FAE1/Type III polyketide synthase-like protein	GO:0042967//GO:0006633	obsolete acyl-carrier-protein biosynthetic process//fatty acid biosynthetic process	GO:0004315//GO:0016747	3-oxoacyl-[acyl-carrier-protein] synthase activity//transferase activity, transferring acyl groups other than amino-acyl groups	GO:0005835//GO:0016020	fatty acid synthase complex//membrane	--	--
Cluster-25934.19146	661.584	21.291	4.9565	3.55e-07	1.02e-06	418	116396	P23569.1	287	1.6e-23	RecName: Full=Chalcone synthase; AltName: Full=Naringenin-chalcone synthase	XM_011093098.2	XM_011093098	47	4.14e-14	PREDICTED: Sesamum indicum chalcone synthase J-like (LOC105171853), mRNA	K00660	CHS	chalcone synthase	http://www.genome.jp/dbget-bin/www_bget?ko:K00660	P23569	287	6.1e-25	Chalcone synthase OS=Pueraria montana var. lobata OX=3893 GN=CHS PE=2 SV=1	--	--	--	--	--	--	--	--	--	--
Cluster-26821.1	300.358	10.9005	4.7861	3.08e-26	1.12e-24	1904	1035922983	OAY52572.1	1459	9.1e-159	hypothetical protein MANES_04G094200 [Manihot esculenta]	--	--	--	--	--	K00660	CHS	chalcone synthase	http://www.genome.jp/dbget-bin/www_bget?ko:K00660	Q9FSB7	1417	2.6e-155	Chalcone synthase 3 OS=Ruta graveolens OX=37565 GN=CHS3 PE=2 SV=1	PF08545//PF08392	3-Oxoacyl-[acyl-carrier-protein (ACP)] synthase III//FAE1/Type III polyketide synthase-like protein	GO:0006633//GO:0042967	fatty acid biosynthetic process//obsolete acyl-carrier-protein biosynthetic process	GO:0016747//GO:0004315	transferase activity, transferring acyl groups other than amino-acyl groups//3-oxoacyl-[acyl-carrier-protein] synthase activity	GO:0016020//GO:0005835	membrane//fatty acid synthase complex	--	--
Cluster-25934.29512	393.88	15.3762	4.6866	2.14e-21	4.56e-20	322	757114753	CEL26671.1	210	1e-14	chalcone synthase, partial [Ribes uva-crispa]	--	--	--	--	--	K00660	CHS	chalcone synthase	http://www.genome.jp/dbget-bin/www_bget?ko:K00660	P51082	196	1.6e-14	Chalcone synthase 1B OS=Pisum sativum OX=3888 GN=CHS-1B PE=3 SV=1	--	--	--	--	--	--	--	--	--	--
Cluster-25934.13202	400.135	20.4233	4.2998	5.01e-44	6.39e-42	1996	478784188	AGJ70142.1	360	2.6e-31	dihydroflavonol-4-reductase [Vitis rotundifolia]	XM_021125973.1	XM_021125973	56	2.09e-18	PREDICTED: Arachis duranensis bifunctional dihydroflavonol 4-reductase/flavanone 4-reductase-like (LOC107495990), mRNA	K13082	DFR	bifunctional dihydroflavonol 4-reductase/flavanone 4-reductase	http://www.genome.jp/dbget-bin/www_bget?ko:K13082	P51110	349	1.9e-31	Dihydroflavonol 4-reductase OS=Vitis vinifera OX=29760 GN=DFR PE=1 SV=1	--	--	--	--	--	--	--	--	--	--
Cluster-25934.14623	402.099	21.6724	4.2038	2.85e-19	4.58e-18	1540	1063493402	XP_017982803.1	793	1.2e-81	PREDICTED: shikimate O-hydroxycinnamoyltransferase [Theobroma cacao]	--	--	--	--	--	K13065	E2.3.1.133, HCT	shikimate O-hydroxycinnamoyltransferase	http://www.genome.jp/dbget-bin/www_bget?ko:K13065	Q8GSM7	713	8.9e-74	Shikimate O-hydroxycinnamoyltransferase OS=Nicotiana tabacum OX=4097 GN=HST PE=1 SV=1	PF02458	Transferase family	--	--	GO:0016747	transferase activity, transferring acyl groups other than amino-acyl groups	--	--	--	--
Cluster-25934.25092	104.049	6.68336	3.9435	0.00037413	0.00075084	1434	764645552	XP_011457473.1	243	6.9e-18	PREDICTED: flavonoid 3',5'-methyltransferase-like isoform X2 [Fragaria vesca subsp. vesca]	--	--	--	--	--	K00588	E2.1.1.104	caffeoyl-CoA O-methyltransferase	http://www.genome.jp/dbget-bin/www_bget?ko:K00588	C7AE94	229	1.1e-17	Flavonoid 3',5'-methyltransferase OS=Vitis vinifera OX=29760 GN=FAOMT PE=1 SV=1	PF01596	O-methyltransferase	--	--	GO:0008171	O-methyltransferase activity	--	--	--	--
Cluster-25934.19147	665.696	95.5832	2.7994	1.43e-05	3.42e-05	430	1035925802	OAY55390.1	666	1.8e-67	hypothetical protein MANES_03G150000 [Manihot esculenta]	KF387512.1	KF387512	161	1.81e-77	Pyrus x bretschneideri cultivar Zaosu chalcone synthase (CHS) mRNA, complete cds	K00660	CHS	chalcone synthase	http://www.genome.jp/dbget-bin/www_bget?ko:K00660	P48386	655	1.3e-67	Chalcone synthase 1 OS=Camellia sinensis OX=4442 GN=CHS1 PE=2 SV=1	PF03301	Tryptophan 2,3-dioxygenase	GO:0006568//GO:0019441	tryptophan metabolic process//tryptophan catabolic process to kynurenine	GO:0020037//GO:0004833	heme binding//tryptophan 2,3-dioxygenase activity	--	--	--	--
Cluster-25934.31245	2106.87	334.645	2.6543	2.01e-05	4.73e-05	1436	1217011418	XP_021645213.1	1191	8.2e-128	chalcone synthase 2-like [Hevea brasiliensis]	--	--	--	--	--	K00660	CHS	chalcone synthase	http://www.genome.jp/dbget-bin/www_bget?ko:K00660	P06515	1180	5.9e-128	Chalcone synthase OS=Antirrhinum majus OX=4151 GN=CHS PE=3 SV=1	PF08392//PF08545//PF00599	FAE1/Type III polyketide synthase-like protein//3-Oxoacyl-[acyl-carrier-protein (ACP)] synthase III//Influenza Matrix protein (M2)	GO:0042967//GO:0006633//GO:1902600	obsolete acyl-carrier-protein biosynthetic process//fatty acid biosynthetic process//proton transmembrane transport	GO:0015078//GO:0004315//GO:0016747	proton transmembrane transporter activity//3-oxoacyl-[acyl-carrier-protein] synthase activity//transferase activity, transferring acyl groups other than amino-acyl groups	GO:0033644//GO:0055036//GO:0005835//GO:0016020	host cell membrane//virion membrane//fatty acid synthase complex//membrane	--	--
Cluster-25934.29085	8405.15	1413.92	2.5716	3.37e-21	7e-20	2552	1130858216	GAV62131.1	982	2.5e-103	p450 domain-containing protein [Cephalotus follicularis]	KJ094345.1	KJ094345	54	3.47e-17	Iochroma calycinum voucher Smith 510 (WIS) flavonoid 3',5'-hydroxylase (F3'5'H) mRNA, complete cds	K13083	CYP75A	flavonoid 3',5'-hydroxylase	http://www.genome.jp/dbget-bin/www_bget?ko:K13083	P48419	897	6.8e-95	Flavonoid 3',5'-hydroxylase 2 OS=Petunia hybrida OX=4102 GN=CYP75A3 PE=2 SV=1	PF00067	Cytochrome P450	GO:0055114	oxidation-reduction process	GO:0020037//GO:0016705//GO:0005506	heme binding//oxidoreductase activity, acting on paired donors, with incorporation or reduction of molecular oxygen//iron ion binding	--	--	--	--
Cluster-25934.29388	1990.57	402.112	2.3069	1.02e-09	3.99e-09	763	1472002548	RHN74209.1	614	3.5e-61	putative naringenin-chalcone synthase [Medicago truncatula]	--	--	--	--	--	K00660	CHS	chalcone synthase	http://www.genome.jp/dbget-bin/www_bget?ko:K00660	P30074	596	1.6e-60	Chalcone synthase 2 OS=Medicago sativa OX=3879 GN=CHS2 PE=1 SV=1	PF08545//PF02382//PF08392	3-Oxoacyl-[acyl-carrier-protein (ACP)] synthase III//N-terminal domain in RTX protein//FAE1/Type III polyketide synthase-like protein	GO:0042967//GO:0009405//GO:0006633	obsolete acyl-carrier-protein biosynthetic process//pathogenesis//fatty acid biosynthetic process	GO:0004315//GO:0016747//GO:0005509	3-oxoacyl-[acyl-carrier-protein] synthase activity//transferase activity, transferring acyl groups other than amino-acyl groups//calcium ion binding	GO:0005835//GO:0016020//GO:0005576	fatty acid synthase complex//membrane//extracellular region	--	--
Cluster-25934.31247	1319.02	298.67	2.1427	5.77e-05	0.00012856	1047	4127743	CAA07245.1	944	2.6e-99	carrot chalcone synthase 2 [Daucus carota]	--	--	--	--	--	K00660	CHS	chalcone synthase	http://www.genome.jp/dbget-bin/www_bget?ko:K00660	Q9ZS40	944	9.9e-101	Chalcone synthase 2 OS=Daucus carota OX=4039 GN=CHS2 PE=2 SV=1	PF08545//PF08392	3-Oxoacyl-[acyl-carrier-protein (ACP)] synthase III//FAE1/Type III polyketide synthase-like protein	GO:0042967//GO:0006633	obsolete acyl-carrier-protein biosynthetic process//fatty acid biosynthetic process	GO:0004315//GO:0016747	3-oxoacyl-[acyl-carrier-protein] synthase activity//transferase activity, transferring acyl groups other than amino-acyl groups	GO:0005835//GO:0016020	fatty acid synthase complex//membrane	--	--
Cluster-25934.38072	76.0829	20.4287	1.8961	0.0049221	0.0084134	362	510544	CAA56317.1	262	1.1e-20	naringenin-chalcone synthase [Pisum sativum]	--	--	--	--	--	K00660	CHS	chalcone synthase	http://www.genome.jp/dbget-bin/www_bget?ko:K00660	P51082	262	4.1e-22	Chalcone synthase 1B OS=Pisum sativum OX=3888 GN=CHS-1B PE=3 SV=1	--	--	--	--	--	--	--	--	--	--
Cluster-25934.31737	6973.02	2440.63	1.5145	8.14e-08	2.52e-07	1513	1391918828	AWN08246.1	875	3.8e-91	anthocyanidin synthase [Acer palmatum]	AB610770.1	AB610770	214	2.32e-106	Vaccinium ashei LDOX mRNA for leucoanthocyanidin dioxygenase, complete cds	K05277	E1.14.11.19	leucoanthocyanidin dioxygenase	http://www.genome.jp/dbget-bin/www_bget?ko:K05277	P51091	851	8.7e-90	Leucoanthocyanidin dioxygenase OS=Malus domestica OX=3750 GN=ANS PE=2 SV=1	PF03171	2OG-Fe(II) oxygenase superfamily	GO:0055114	oxidation-reduction process	GO:0016491	oxidoreductase activity	--	--	--	--
Cluster-25934.28519	12150.3	4283.9	1.5039	8.27e-09	2.89e-08	1725	1585802899	XP_028095591.1	811	1.1e-83	putative caffeoyl-CoA O-methyltransferase At1g67980 [Camellia sinensis]	XM_025158856.1	XM_025158856	62	8.31e-22	PREDICTED: Ricinus communis caffeoyl-CoA O-methyltransferase (LOC8272283), transcript variant X3, mRNA	K00588	E2.1.1.104	caffeoyl-CoA O-methyltransferase	http://www.genome.jp/dbget-bin/www_bget?ko:K00588	P93711	741	5.7e-77	Caffeoyl-CoA O-methyltransferase OS=Populus kitakamiensis OX=34292 PE=2 SV=1	PF01596	O-methyltransferase	--	--	GO:0008171	O-methyltransferase activity	--	--	KOG1663	O-methyltransferase
Cluster-25934.25372	6807.72	2600.39	1.3885	3.62e-15	3.13e-14	1647	1137217697	OMO84632.1	1534	1.6e-167	Oxoglutarate/iron-dependent dioxygenase [Corchorus olitorius]	FJ554630.1	FJ554630	379	0	Rubus occidentalis flavanone-3-hydroxylase mRNA, complete cds	K00475	E1.14.11.9	naringenin 3-dioxygenase	http://www.genome.jp/dbget-bin/www_bget?ko:K00475	Q07353	1488	1.3e-163	Naringenin,2-oxoglutarate 3-dioxygenase (Fragment) OS=Petunia hybrida OX=4102 GN=AN3 PE=1 SV=1	PF03171	2OG-Fe(II) oxygenase superfamily	GO:0055114	oxidation-reduction process	GO:0016491	oxidoreductase activity	--	--	--	--
Cluster-25934.27811	914.521	1835.9	-1.0055	0.00010396	0.00022412	716	355484693	AES65896.1	728	2e-74	chalcone and stilbene synthase family protein [Medicago truncatula]	--	--	--	--	--	K00660	CHS	chalcone synthase	http://www.genome.jp/dbget-bin/www_bget?ko:K00660	Q9LKP7	707	2.1e-73	Chalcone synthase OS=Dianthus monspessulanus OX=129769 GN=CHS PE=2 SV=1	PF08392//PF08545	FAE1/Type III polyketide synthase-like protein//3-Oxoacyl-[acyl-carrier-protein (ACP)] synthase III	GO:0042967//GO:0006633	obsolete acyl-carrier-protein biosynthetic process//fatty acid biosynthetic process	GO:0004315//GO:0016747	3-oxoacyl-[acyl-carrier-protein] synthase activity//transferase activity, transferring acyl groups other than amino-acyl groups	GO:0005835//GO:0016020	fatty acid synthase complex//membrane	--	--
Cluster-25934.23026	337.542	704.754	-1.0624	0.0092932	0.015169	381	568215075	NP_001275352.1	378	4e-34	chalcone synthase 1A [Solanum tuberosum]	KY978625.1	KY978625	109	1.28e-48	Jatropha curcas Chalcone synthase (TT4) mRNA, complete cds	K00660	CHS	chalcone synthase	http://www.genome.jp/dbget-bin/www_bget?ko:K00660	P23418	378	1.5e-35	Chalcone synthase 1 OS=Solanum lycopersicum OX=4081 GN=CHS1 PE=2 SV=2	--	--	--	--	--	--	--	--	--	--
Cluster-25934.28797	35.4262	75.1933	-1.0783	0.0035388	0.0061851	436	166209291	ABY85195.1	560	3.7e-55	p-coumaryl-CoA 3'-hydroxylase [Populus alba x Populus grandidentata]	XM_015304090.1	XM_015304090	44	2.02e-12	PREDICTED: Solanum tuberosum cytochrome P450 98A3-like (LOC102578406), transcript variant X3, mRNA	K09754	CYP98A, C3'H	coumaroylquinate(coumaroylshikimate) 3'-monooxygenase	http://www.genome.jp/dbget-bin/www_bget?ko:K09754	O48922	532	2.5e-53	Cytochrome P450 98A2 OS=Glycine max OX=3847 GN=CYP98A2 PE=2 SV=1	PF00067	Cytochrome P450	GO:0055114	oxidation-reduction process	GO:0020037//GO:0016705//GO:0005506	heme binding//oxidoreductase activity, acting on paired donors, with incorporation or reduction of molecular oxygen//iron ion binding	--	--	--	--
Cluster-25934.28046	276.246	675.288	-1.2892	0.012161	0.019444	609	1314672607	AUF71603.1	354	3.9e-31	chalcone synthase [Microcos paniculata]	--	--	--	--	--	K00660	CHS	chalcone synthase	http://www.genome.jp/dbget-bin/www_bget?ko:K00660	Q9LKP7	351	3.3e-32	Chalcone synthase OS=Dianthus monspessulanus OX=129769 GN=CHS PE=2 SV=1	--	--	--	--	--	--	--	--	--	--
Cluster-25934.50057	167.955	651.147	-1.9549	0.0001704	0.00035736	1339	1130847782	GAV71832.1	1653	2e-181	2OG-FeII_Oxy domain-containing protein/DIOX_N domain-containing protein [Cephalotus follicularis]	KY786099.1	KY786099	361	0	Ribes nigrum flavanone 3-hydroxylase (F3H) mRNA, complete cds	K00475	E1.14.11.9	naringenin 3-dioxygenase	http://www.genome.jp/dbget-bin/www_bget?ko:K00475	Q07353	1577	5e-174	Naringenin,2-oxoglutarate 3-dioxygenase (Fragment) OS=Petunia hybrida OX=4102 GN=AN3 PE=1 SV=1	PF03171	2OG-Fe(II) oxygenase superfamily	GO:0055114	oxidation-reduction process	GO:0016491	oxidoreductase activity	--	--	--	--
Cluster-25934.19142	18.2264	90.4703	-2.312	0.0035852	0.0062593	1222	341575471	AEK80412.1	1571	6e-172	type III polyketide synthase [Acer maximowiczianum]	X04080.1	X04080	318	2.87e-164	Petunia hybrida (V30) mRNA for chalcone synthase (CHS)	K00660	CHS	chalcone synthase	http://www.genome.jp/dbget-bin/www_bget?ko:K00660	P48386	1554	2.1e-171	Chalcone synthase 1 OS=Camellia sinensis OX=4442 GN=CHS1 PE=2 SV=1	PF08545//PF08392	3-Oxoacyl-[acyl-carrier-protein (ACP)] synthase III//FAE1/Type III polyketide synthase-like protein	GO:0042967//GO:0006633	obsolete acyl-carrier-protein biosynthetic process//fatty acid biosynthetic process	GO:0016747//GO:0004315	transferase activity, transferring acyl groups other than amino-acyl groups//3-oxoacyl-[acyl-carrier-protein] synthase activity	GO:0016020//GO:0005835	membrane//fatty acid synthase complex	--	--
Cluster-25934.16619	108.905	563.484	-2.3739	8.83e-26	3.07e-24	3318	1098727249	XP_018809939.1	1929	5e-213	PREDICTED: flavonoid 3'-monooxygenase [Juglans regia]	XM_024072341.1	XM_024072341	216	3.98e-107	PREDICTED: Quercus suber DExH-box ATP-dependent RNA helicase DExH14 (LOC112039464), mRNA	K05280	E1.14.13.21	flavonoid 3'-monooxygenase	http://www.genome.jp/dbget-bin/www_bget?ko:K05280	Q9SBQ9	1749	1.4e-193	Flavonoid 3'-monooxygenase OS=Petunia hybrida OX=4102 GN=CYP75B2 PE=2 SV=1	PF00067//PF12189	Cytochrome P450//Single-strand DNA-binding protein	GO:0006457//GO:0009405//GO:0055114	protein folding//pathogenesis//oxidation-reduction process	GO:0005506//GO:0016705//GO:0005515//GO:0020037	iron ion binding//oxidoreductase activity, acting on paired donors, with incorporation or reduction of molecular oxygen//protein binding//heme binding	--	--	--	--
Cluster-25934.13205	40.9008	220.269	-2.4301	2.96e-18	4.12e-17	572	478784188	AGJ70142.1	512	1.8e-49	dihydroflavonol-4-reductase [Vitis rotundifolia]	XM_021125973.1	XM_021125973	68	1.23e-25	PREDICTED: Arachis duranensis bifunctional dihydroflavonol 4-reductase/flavanone 4-reductase-like (LOC107495990), mRNA	K13082	DFR	bifunctional dihydroflavonol 4-reductase/flavanone 4-reductase	http://www.genome.jp/dbget-bin/www_bget?ko:K13082	P51110	492	1.4e-48	Dihydroflavonol 4-reductase OS=Vitis vinifera OX=29760 GN=DFR PE=1 SV=1	--	--	--	--	--	--	--	--	--	--
Cluster-25934.14627	106.372	752.485	-2.8193	5.64e-13	3.49e-12	2077	1126499150	APR64225.1	943	6.8e-99	hypothetical protein [Populus tomentosa]	KY679147.1	KY679147	35	1.03e-06	Petunia x hybrida hydroxycinnamoyl transferase mRNA, complete cds	K13065	E2.3.1.133, HCT	shikimate O-hydroxycinnamoyltransferase	http://www.genome.jp/dbget-bin/www_bget?ko:K13065	Q8GSM7	892	2.1e-94	Shikimate O-hydroxycinnamoyltransferase OS=Nicotiana tabacum OX=4097 GN=HST PE=1 SV=1	PF02458//PF15510	Transferase family//CENP-W protein	GO:0000278//GO:0051382	mitotic cell cycle//kinetochore assembly	GO:0003677//GO:0016747	DNA binding//transferase activity, transferring acyl groups other than amino-acyl groups	--	--	--	--
Cluster-25934.7167	20.6991	165.298	-3.001	1.37e-05	3.28e-05	542	724086292	AIY24988.1	891	1.9e-93	chalcone synthase 1 [Mangifera indica]	AY997297.1	AY997297	244	1.68e-123	Fragaria x ananassa chalcone synthase (CHS) mRNA, complete cds	K00660	CHS	chalcone synthase	http://www.genome.jp/dbget-bin/www_bget?ko:K00660	P48386	888	1.6e-94	Chalcone synthase 1 OS=Camellia sinensis OX=4442 GN=CHS1 PE=2 SV=1	PF08545//PF08392	3-Oxoacyl-[acyl-carrier-protein (ACP)] synthase III//FAE1/Type III polyketide synthase-like protein	GO:0006633//GO:0042967	fatty acid biosynthetic process//obsolete acyl-carrier-protein biosynthetic process	GO:0004315//GO:0016747	3-oxoacyl-[acyl-carrier-protein] synthase activity//transferase activity, transferring acyl groups other than amino-acyl groups	GO:0005835//GO:0016020	fatty acid synthase complex//membrane	--	--
Cluster-25934.49417	29.59	243.539	-3.0329	2.38e-06	6.22e-06	1888	1269873622	XP_022736366.1	1949	1.4e-215	flavonoid 3'-monooxygenase-like [Durio zibethinus]	XM_017782611.1	XM_017782611	204	1.05e-100	PREDICTED: Gossypium arboreum flavonoid 3'-monooxygenase (LOC108479810), mRNA	K05280	E1.14.13.21	flavonoid 3'-monooxygenase	http://www.genome.jp/dbget-bin/www_bget?ko:K05280	Q9SBQ9	1815	1.8e-201	Flavonoid 3'-monooxygenase OS=Petunia hybrida OX=4102 GN=CYP75B2 PE=2 SV=1	PF00745//PF00067	Glutamyl-tRNAGlu reductase, dimerisation domain//Cytochrome P450	GO:0033014//GO:0055114	tetrapyrrole biosynthetic process//oxidation-reduction process	GO:0020037//GO:0008883//GO:0005506//GO:0016705//GO:0050661	heme binding//glutamyl-tRNA reductase activity//iron ion binding//oxidoreductase activity, acting on paired donors, with incorporation or reduction of molecular oxygen//NADP binding	--	--	--	--
Cluster-25934.14629	67.7428	660.565	-3.28	5.24e-12	2.8e-11	1178	1375916723	XP_024445745.1	1124	3.9e-120	shikimate O-hydroxycinnamoyltransferase-like isoform X1 [Populus trichocarpa]	--	--	--	--	--	K13065	E2.3.1.133, HCT	shikimate O-hydroxycinnamoyltransferase	http://www.genome.jp/dbget-bin/www_bget?ko:K13065	Q8GSM7	1072	1.6e-115	Shikimate O-hydroxycinnamoyltransferase OS=Nicotiana tabacum OX=4097 GN=HST PE=1 SV=1	PF02458	Transferase family	--	--	GO:0016747	transferase activity, transferring acyl groups other than amino-acyl groups	--	--	--	--
Cluster-25934.36126	47.4632	600.26	-3.6629	2.16e-36	1.67e-34	312	359490330	XP_003634072.1	317	4e-27	PREDICTED: stilbene synthase 4-like [Vitis vinifera]	--	--	--	--	--	K00660	CHS	chalcone synthase	http://www.genome.jp/dbget-bin/www_bget?ko:K00660	A5AEM3	310	9.7e-28	Stilbene synthase 4 OS=Vitis vinifera OX=29760 GN=GSVIVT00005194001 PE=3 SV=1	PF08392//PF08545	FAE1/Type III polyketide synthase-like protein//3-Oxoacyl-[acyl-carrier-protein (ACP)] synthase III	GO:0042967//GO:0006633	obsolete acyl-carrier-protein biosynthetic process//fatty acid biosynthetic process	GO:0004315//GO:0016747	3-oxoacyl-[acyl-carrier-protein] synthase activity//transferase activity, transferring acyl groups other than amino-acyl groups	GO:0005835//GO:0016020	fatty acid synthase complex//membrane	--	--
Cluster-15687.0	0.681422	19.6573	-4.7935	9.68e-05	0.00020959	1139	444475577	AGE10597.1	1378	1.3e-149	chalcone synthase [Lonicera japonica]	XM_002264953.4	XM_002264953	124	1.86e-56	PREDICTED: Vitis vinifera stilbene synthase 4 (LOC100242903), mRNA	K00660	CHS	chalcone synthase	http://www.genome.jp/dbget-bin/www_bget?ko:K00660	Q9FSB7	1366	1.3e-149	Chalcone synthase 3 OS=Ruta graveolens OX=37565 GN=CHS3 PE=2 SV=1	PF08545//PF08392//PF05393	3-Oxoacyl-[acyl-carrier-protein (ACP)] synthase III//FAE1/Type III polyketide synthase-like protein//Human adenovirus early E3A glycoprotein	GO:0042967//GO:0006633	obsolete acyl-carrier-protein biosynthetic process//fatty acid biosynthetic process	GO:0016747//GO:0004315	transferase activity, transferring acyl groups other than amino-acyl groups//3-oxoacyl-[acyl-carrier-protein] synthase activity	GO:0016021//GO:0016020//GO:0005835	integral component of membrane//membrane//fatty acid synthase complex	--	--
Cluster-25934.8921	78.1603	2340.32	-4.9052	3.13e-17	3.73e-16	708	357450737	XP_003595645.1	599	1.8e-59	chalcone synthase 5 [Medicago truncatula]	--	--	--	--	--	K00660	CHS	chalcone synthase	http://www.genome.jp/dbget-bin/www_bget?ko:K00660	P30074	576	3.2e-58	Chalcone synthase 2 OS=Medicago sativa OX=3879 GN=CHS2 PE=1 SV=1	--	--	--	--	--	--	--	--	--	--
Cluster-25934.8908	0	6.21296	-4.9761	0.024805	0.037365	398	1516537367	VDD06576.1	217	2e-15	unnamed protein product [Brassica rapa]	--	--	--	--	--	K00588	E2.1.1.104	caffeoyl-CoA O-methyltransferase	http://www.genome.jp/dbget-bin/www_bget?ko:K00588	P93711	203	3.2e-15	Caffeoyl-CoA O-methyltransferase OS=Populus kitakamiensis OX=34292 PE=2 SV=1	PF01596	O-methyltransferase	--	--	GO:0008171	O-methyltransferase activity	--	--	--	--
Cluster-3632.0	0	7.79024	-5.3016	0.0051342	0.0087496	777	1216295068	XP_021632542.1	232	7.1e-17	vinorine synthase [Manihot esculenta]	--	--	--	--	--	K13065	E2.3.1.133, HCT	shikimate O-hydroxycinnamoyltransferase	http://www.genome.jp/dbget-bin/www_bget?ko:K13065	--	--	--	--	PF02458	Transferase family	--	--	GO:0016747	transferase activity, transferring acyl groups other than amino-acyl groups	--	--	--	--
Cluster-900.0	0	8.06423	-5.3434	0.0021045	0.00381	734	378749112	AFC37243.1	1091	1.6e-116	chalcone synthase 2 [Camellia chekiangoleosa]	MG720809.1	MG720809	265	4.9e-135	Camellia fraterna isolate P9 clone 2 chalcone synthase (CHS) mRNA, complete cds	K00660	CHS	chalcone synthase	http://www.genome.jp/dbget-bin/www_bget?ko:K00660	P48387	1091	6.3e-118	Chalcone synthase 2 OS=Camellia sinensis OX=4442 GN=CHS2 PE=2 SV=1	PF08545//PF08392	3-Oxoacyl-[acyl-carrier-protein (ACP)] synthase III//FAE1/Type III polyketide synthase-like protein	GO:0042967//GO:0006633	obsolete acyl-carrier-protein biosynthetic process//fatty acid biosynthetic process	GO:0016747//GO:0004315	transferase activity, transferring acyl groups other than amino-acyl groups//3-oxoacyl-[acyl-carrier-protein] synthase activity	GO:0016020//GO:0005835	membrane//fatty acid synthase complex	--	--
Cluster-25934.49490	0	11.3103	-5.8332	0.00028613	0.00058293	665	661897701	CDO99413.1	147	4.3e-07	unnamed protein product [Coffea canephora]	AP006710.1	AP006710	47	6.79e-14	Lotus japonicus genomic DNA, chromosome 1, clone: LjT09H02, TM0593a, complete sequence	K00660	CHS	chalcone synthase	http://www.genome.jp/dbget-bin/www_bget?ko:K00660	P48386	144	3.7e-08	Chalcone synthase 1 OS=Camellia sinensis OX=4442 GN=CHS1 PE=2 SV=1	--	--	--	--	--	--	--	--	--	--
Cluster-25934.3144	3.64392	217.09	-5.9092	1.43e-15	1.32e-14	1219	1269948560	XP_022723990.1	1256	2e-135	anthocyanidin reductase ((2S)-flavan-3-ol-forming) [Durio zibethinus]	MG322130.1	MG322130	289	3.78e-148	Mangifera indica ANR2-10 mRNA, complete cds	K08695	ANR	anthocyanidin reductase	http://www.genome.jp/dbget-bin/www_bget?ko:K08695	D7U6G6	1232	4.7e-134	Anthocyanidin reductase ((2S)-flavan-3-ol-forming) OS=Vitis vinifera OX=29760 GN=ANR PE=3 SV=1	PF01370//PF01073	NAD dependent epimerase/dehydratase family//3-beta hydroxysteroid dehydrogenase/isomerase family	GO:0008210//GO:0006694//GO:0008207//GO:0055114//GO:0008209	estrogen metabolic process//steroid biosynthetic process//C21-steroid hormone metabolic process//oxidation-reduction process//androgen metabolic process	GO:0016616//GO:0050662//GO:0003854//GO:0003824	oxidoreductase activity, acting on the CH-OH group of donors, NAD or NADP as acceptor//obsolete coenzyme binding//3-beta-hydroxy-delta5-steroid dehydrogenase activity//catalytic activity	--	--	--	--
Cluster-25934.2903	2.60667	277.845	-6.6602	3.64e-15	3.15e-14	783	629105367	KCW70836.1	567	1e-55	hypothetical protein EUGRSUZ_F03978 [Eucalyptus grandis]	--	--	--	--	--	K13065	E2.3.1.133, HCT	shikimate O-hydroxycinnamoyltransferase	http://www.genome.jp/dbget-bin/www_bget?ko:K13065	Q8GSM7	516	3.2e-51	Shikimate O-hydroxycinnamoyltransferase OS=Nicotiana tabacum OX=4097 GN=HST PE=1 SV=1	PF02458	Transferase family	--	--	GO:0016747	transferase activity, transferring acyl groups other than amino-acyl groups	--	--	--	--
Cluster-300.0	0.355587	86.5694	-7.8099	4.93e-10	2.01e-09	966	566214570	XP_006371951.1	819	7.5e-85	probable caffeoyl-CoA O-methyltransferase At4g26220 isoform X1 [Populus trichocarpa]	XM_018126532.1	XM_018126532	156	2.55e-74	PREDICTED: Theobroma cacao probable caffeoyl-CoA O-methyltransferase At4g26220 (LOC18588443), transcript variant X2, mRNA	K00588	E2.1.1.104	caffeoyl-CoA O-methyltransferase	http://www.genome.jp/dbget-bin/www_bget?ko:K00588	Q9C5D7	741	3.2e-77	Probable caffeoyl-CoA O-methyltransferase At4g26220 OS=Arabidopsis thaliana OX=3702 GN=At4g26220 PE=2 SV=1	PF01596	O-methyltransferase	--	--	GO:0008171	O-methyltransferase activity	--	--	KOG1663	O-methyltransferase
Cluster-25934.37508	0.325834	99.3043	-8.0082	1.04e-08	3.58e-08	303	1033014273	CDU44625.1	244	1.1e-18	chalcone synthase, partial [Cochlearia officinalis]	--	--	--	--	--	K00660	CHS	chalcone synthase	http://www.genome.jp/dbget-bin/www_bget?ko:K00660	P49440	238	2.1e-19	Chalcone synthase 17 OS=Phaseolus vulgaris OX=3885 GN=CHS17 PE=2 SV=1	PF05395	Protein phosphatase inhibitor 1/DARPP-32	GO:0007165	signal transduction	GO:0004864	protein phosphatase inhibitor activity	--	--	--	--
Cluster-25934.4500	0	60.5683	-8.2561	5.9e-11	2.72e-10	1083	565403749	XP_006367318.1	318	1e-26	PREDICTED: chalcone synthase J-like [Solanum tuberosum]	--	--	--	--	--	K00660	CHS	chalcone synthase	http://www.genome.jp/dbget-bin/www_bget?ko:K00660	Q9FUB7	313	1.5e-27	Chalcone synthase OS=Hypericum androsaemum OX=140968 PE=1 SV=1	PF08545//PF05695//PF08392//PF00411	3-Oxoacyl-[acyl-carrier-protein (ACP)] synthase III//Plant protein of unknown function (DUF825)//FAE1/Type III polyketide synthase-like protein//Ribosomal protein S11	GO:0042254//GO:0006412//GO:0006633//GO:0042967	ribosome biogenesis//translation//fatty acid biosynthetic process//obsolete acyl-carrier-protein biosynthetic process	GO:0004315//GO:0016747//GO:0003735//GO:0005524	3-oxoacyl-[acyl-carrier-protein] synthase activity//transferase activity, transferring acyl groups other than amino-acyl groups//structural constituent of ribosome//ATP binding	GO:0005835//GO:0016020//GO:0009507//GO:0005840	fatty acid synthase complex//membrane//chloroplast//ribosome	--	--
Cluster-6144.0	0	318.3	-10.65	1.52e-17	1.9e-16	2126	1389616138	XP_024933900.1	291	2.8e-23	flavonoid 3',5'-methyltransferase-like isoform X5 [Ziziphus jujuba]	XM_002312437.3	XM_002312437	78	1.31e-30	PREDICTED: Populus trichocarpa caffeoyl-CoA O-methyltransferase (LOC7457813), transcript variant X1, mRNA	K00588	E2.1.1.104	caffeoyl-CoA O-methyltransferase	http://www.genome.jp/dbget-bin/www_bget?ko:K00588	P93711	270	2.9e-22	Caffeoyl-CoA O-methyltransferase OS=Populus kitakamiensis OX=34292 PE=2 SV=1	PF02536//PF01596	mTERF//O-methyltransferase	GO:0006355	regulation of transcription, DNA-templated	GO:0003690//GO:0008171	double-stranded DNA binding//O-methyltransferase activity	--	--	--	--
Cluster-25934.49440	0	780.543	-11.944	4.67e-21	9.48e-20	1644	720030474	XP_010265527.1	1310	1.5e-141	PREDICTED: shikimate O-hydroxycinnamoyltransferase-like [Nelumbo nucifera]	--	--	--	--	--	K13065	E2.3.1.133, HCT	shikimate O-hydroxycinnamoyltransferase	http://www.genome.jp/dbget-bin/www_bget?ko:K13065	Q8GSM7	1259	4.6e-137	Shikimate O-hydroxycinnamoyltransferase OS=Nicotiana tabacum OX=4097 GN=HST PE=1 SV=1	PF02458	Transferase family	--	--	GO:0016747	transferase activity, transferring acyl groups other than amino-acyl groups	--	--	--	--
